# Supplementary material for: Epidemiological clinical profile and closure of chronic plantar ulcers in patients with leprosy sequelae undergoing orthopedic surgery in a municipality in western Amazon
Source: PLoS One. 2023 Jul 28;18(7):e0284706. doi: 10.1371/journal.pone.0284706 (PMC10381085; doi:10.1371/journal.pone.0284706)
Supplement: S1 Data — (XLSX) [file pone.0284706.s001.xlsx]

## Sheet: Data 2008-2018
Name	Gender	Age	Stratified age	Medicines	Ulcer time (years)	Stratified ulcer time	Use of insoles before surgery	Affected foot	Place of dressings	Previous surgeries	Diabetes	Skin cancer	Heart disease	Obesity	SAH	None	Comorbidities	Smoker	Marital status	Education	Year of the surgery	Stratified year of the surgery	Healing time (weeks)	Stratified healing time (weeks)
A.A.D.L.	F	75	71 to 80	N	19	11 to 20	N	R	Health service	N	N	N	N	N	N	Y	deny	Y	single	Incomplete primary school	2015	2014 to 2016	12	9 to 12
A.A.R.M.	M	67	61 to 70	Y	32	31 to 40	N	L	Health service	N	N	N	N	N	N	Y	deny	Y	single	Incomplete primary school	2015	2014 to 2016	12	9 to 12
A.D.C	M	63	61 to 70	N	10	up to 10 yetors	N	R	Home	N	N	N	N	N	N	Y	deny	Y	married	Incomplete high school	2010	2008 to 2010	12	9 to 12
A.B.A.	M	74	71 to 80	N	30	21 to 30	N	L	Home	N	N	N	N	N	N	Y	deny	N	single	Incomplete primary school	2010	2008 to 2010	9	9 to 12
A.B.D.A	M	70	61 to 70	Y	39	31 to 40	Y	L	Health service	1	N	N	N	N	N	Y	deny	Y	married	Primary school	2012	2011 to 2013	4	4 to 7
A.B.D.C.	M	67	61 to 70	N	30	21 to 30	Y	transtibial amputation L	Health service	N	N	N	N	N	N	Y	deny	Y	widower	Incomplete primary school	2018	2017 to 2018	8	8 to 11
A.B.M.	M	72	71 to 80	N	25	21 to 30	N	R	Health service	N	N	N	N	N	N	Y	deny	Y	single	Incomplete primary school	2008	2008 to 2010	11	8 to 11
A.C.D.A.	M	84	>80	N	28	21 to 30	N	R	Health service	N	Y	N	N	N	N	N	diabetes	Y	single	Incomplete primary school	2013	2011 to 2013	12	12 to 15
A.C.D.S	M	65	61 to 70	Y	20	11 to 20	Y	L	Health service	1	N	N	N	N	N	Y	deny	N	single	Incomplete primary school	2011	2011 to 2013	4	4 to 7
A.C.D.S	M	71	71 to 80	Y	25	21 to 30	Y	bilateral	home and health service	1	N	Y	N	N	N	N	skin cancer	Y	married	Incomplete primary school	2016	2014 to 2016	13	12 to 15
A.D.F.G.	F	73	71 to 80	N	20	11 to 20	Y	L	Home	N	N	N	N	N	N	Y	deny	N	single	Incomplete primary school	2010	2008 to 2010	10	8 to 11
A.D.O.	M	71	71 to 80	N	8	up to 10 yetors	Y	L	Home	N	Y	N	N	N	N	N	diabetes	Y	single	Incomplete primary school	2011	2011 to 2013	10	8 to 11
A.D.S.C	M	85	>80	Y	15	11 to 20	Y	bilateral	home and health service	N	N	N	N	N	Y	N	SAH	N	divorced	Incomplete primary school	2010	2008 to 2010	12	12 to 15
A.D.S.O	M	80	71 to 80	Y	32	31 to 40	N	L	home and health service	N	N	Y	N	N	N	N	skin cancer	Y	single	Ilitrate	2018	2017 to 2018	13	12 to 15
A.D.S.P.D.S.	F	63	61 to 70	N	34	31 to 40	N	R	Health service	N	Y	N	N	N	N	N	diabetes	N	married	Primary school	2015	2014 to 2016	12	12 to 15
A.F.D.M.	F	67	61 to 70	N	15	11 to 20	N	bilateral	Health service	N	N	N	N	N	N	Y	deny	N	married	Incomplete primary school	2013	2011 to 2013	10	8 to 11
A.F.D.S	M	75	71 to 80	Y	20	11 to 20	N	bilateral	Health service	N	N	N	N	N	Y	N	SAH	Y	married	Incomplete primary school	2010	2008 to 2010	13	12 to 15
A.F.S	M	70	61 to 70	Y	16	11 to 20	N	L	Health service	N	Y	Y	N	N	N	N	diabetes, skin cancer	Y	widower	Incomplete primary school	2011	2011 to 2013	12	12 to 15
A.G.D.C.	M	75	71 to 80	N	23	21 to 30	N	R	Health service	N	N	N	N	N	N	Y	deny	Y	single	Incomplete primary school	2016	2014 to 2016	9	8 to 11
A.J.A.	M	72	71 to 80	N	10	up to 10 yetors	N	transtibial amputation R	Home	N	N	N	N	N	N	Y	deny	N	married	Incomplete primary school	2009	2008 to 2010	6	4 to 7
A.J.T.	M	73	71 to 80	N	9	up to 10 yetors	Y	L	Home	N	N	N	N	N	N	Y	deny	N	single	Ilitrate	2012	2011 to 2013	16	13 to 16
A.J.T.D.C.	M	64	61 to 70	N	23	41 to 50	N	transtibial amputation R	Health service	N	N	N	N	N	N	Y	deny	Y	single	Incomplete primary school	2015	2014 to 2016	7	4 to 7
A.L.A.	M	72	71 to 80	N	18	11 to 20	N	R	Health service	N	N	N	N	N	N	Y	deny	Y	single	Ilitrate	2010	2008 to 2010	12	12 to 15
A.L.P.	M	67	61 to 70	N	38	31 to 40	N	R	Health service	N	Y	N	N	N	N	N	diabetes	N	single	Ilitrate	2013	2011 to 2013	12	12 to 15
A.L.R	M	86	>80	Y	35	31 to 40	Y	bilateral	home and health service	N	Y	N	Y	N	Y	N	diabetes SAH heart disease	Y	married	Incomplete primary school	2012	2011 to 2013	10	8 to 11
A.L.R.	M	82	>80	N	34	31 to 40	N	transtibial amputation R	Health service	N	N	N	N	N	Y	N	SAH	Y	single	Incomplete primary school	2015	2014 to 2016	12	12 to 15
A.M.R.	F	79	71 to 80	N	16	11 to 20	N	bilateral	Health service	N	N	N	N	N	N	Y	deny	N	married	Incomplete primary school	2013	2011 to 2013	11	8 to 11
A.P.A.	F	62	61 to 70	N	18	11 to 20	N	bilateral	Home	N	N	N	N	N	N	Y	deny	Y	widower	Incomplete primary school	2014	2014 to 2016	12	12 to 15
A.P.B.	F	72	71 to 80	N	20	11 to 20	Y	L	Health service	N	N	N	N	N	N	Y	deny	N	single	Incomplete primary school	2012	2011 to 2013	14	12 to 15
A.P.D.C.	M	66	61 to 70	N	16	11 to 20	N	bilateral	Health service	N	N	N	N	N	Y	N	SAH	Y	single	Incomplete primary school	2015	2014 to 2016	14	12 to 15
A.P.D.O.	M	65	61 to 70	N	23	21 to 30	N	L	Health service	N	N	N	N	N	N	Y	deny	N	married	Incomplete primary school	2016	2014 to 2016	10	8 to 11
A.P.D.S	F	80	71 to 80	Y	23	SR	N	R	Health service	N	Y	Y	N	N	N	N	diabetes, skin cancer	Y	single	Ilitrate	2011	2011 to 2013	9	8 to 11
A.P.L.	M	61	61 to 70	N	32	31 to 40	N	transtibial amputation R	Health service	N	N	N	N	N	Y	N	SAH	N	married	Primary school	2015	2014 to 2016	8	8 to 11
A.P.O.	M	69	61 to 70	N	18	11 to 20	N	L	Health service	N	N	N	N	N	N	Y	deny	Y	single	Incomplete primary school	2014	2014 to 2016	12	12 to 15
A.R.D	F	84	>80	Y	15	11 to 20	N	L	home and health service	N	N	N	N	N	N	Y	deny	N	married	Incomplete primary school	2010	2008 to 2010	5	4 to 7
A.R.D.	F	82	>80	N	45	41 to 50	Y	transtibial amputation L	Health service	N	N	N	N	N	Y	N	SAH	Y	single	Incomplete primary school	2015	2014 to 2016	8	8 to 11
A.R.D.M.	F	64	61 to 70	N	32	31 to 40	N	L	Health service	N	N	N	N	N	Y	N	SAH	N	married	Incomplete primary school	2016	2014 to 2016	14	12 to 15
A.R.M	F	81	>80	Y	20	11 to 20	N	bilateral	Health service	N	N	N	N	N	N	Y	deny	Y	widower	Ilitrate	2011	2011 to 2013	9	8 to 11
A.R.S.	M	62	61 to 70	N	14	11 to 20	N	bilateral	Health service	N	N	N	N	N	Y	N	SAH	N	single	Incomplete primary school	2010	2008 to 2010	12	12 to 15
A.S.C.	M	68	61 to 70	N	10	up to 10 yetors	N	bilateral	Home	N	N	N	N	N	N	Y	deny	Y	single	Incomplete primary school	2011	2011 to 2013	12	12 to 15
A.S.D.C.	M	82	>80	N	47	41 to 50	N	transtibial amputation L	Health service	N	Y	N	N	N	N	N	diabetes	Y	single	Ilitrate	2015	2014 to 2016	10	8 to 11
A.T.L.	M	70	61 to 70	N	20	11 to 20	Y	R	Health service	N	N	N	N	N	N	Y	deny	N	single	Ilitrate	2010	2008 to 2010	14	12 to 15
B.D.	M	71	71 to 80	N	12	11 to 20	N	transtibial amputation R	Health service	N	N	N	N	N	Y	N	SAH	N	married	Incomplete primary school	2010	2008 to 2010	8	8 to 11
B.P.D.S	M	72	71 to 80	Y	40	31 to 40	N	R	Health service	N	N	N	Y	N	Y	N	SAH, heart disease	Y	married	Incomplete primary school	2016	2014 to 2016	9	8 to 11
B.P.S.	M	70	61 to 70	N	30	up to 10 yetors	N	R	Home	N	N	N	N	N	Y	N	SAH	N	single	Ilitrate	2012	2011 to 2013	14	12 to 15
B.R.A.	M	63	61 to 70	N	30	21 to 30	N	L	Health service	N	N	N	N	N	Y	N	SAH	N	single	Incomplete primary school	2010	2008 to 2010	10	8 to 11
C.D.S.M	M	69	61 to 70	Y	28	21 to 30	N	R	Home	N	N	N	N	Y	Y	N	SAH, obesity	Y	married	Incomplete primary school	2014	2014 to 2016	13	12 to 15
C.M.B.	F	63	61 to 70	N	27	21 to 30	N	R	Health service	N	N	N	N	N	N	Y	deny	N	married	Incomplete primary school	2016	2014 to 2016	12	12 to 15
C.M.D.S	M	66	61 to 70	Y	21	31 to 40	N	L	Health service	N	N	N	N	N	N	Y	deny	Y	married	Ilitrate	2015	2014 to 2016	10	8 to 11
C.M.D.S.	M	57	51 to 60	N	15	11 to 20	Y	L	Health service	N	N	N	N	N	N	Y	deny	N	widower	Incomplete primary school	2016	2014 to 2016	16	13 to 16
D.B.D.S.	M	66	61 to 70	N	42	41 to 50	N	transtibial amputation L	Health service	N	Y	N	N	N	Y	N	diabetes/SAH	N	single	Ilitrate	2013	2011 to 2013	4	4 to 7
D.F.	M	60	51 to 60	N	10	up to 10 yetors	N	L	Health service	N	N	N	N	N	Y	N	SAH	Y	single	Ilitrate	2012	2011 to 2013	12	12 to 15
D.F.D.L	F	68	61 to 70	Y	9	up to 10 yetors	Y	L	Health service	N	N	Y	N	N	Y	N	SAH, skin cancer	Y	single	Incomplete primary school	2016	2014 to 2016	8	8 to 11
D.M.D.C.	M	63	61 to 70	N	32	31 to 40	N	L	Health service	N	N	N	N	N	Y	N	SAH	Y	single	High school	2013	2011 to 2013	14	12 to 15
D.N.D.R.	F	72	71 to 80	N	16	11 to 20	N	L	Home	N	N	N	N	N	N	Y	deny	N	single	Incomplete primary school	2010	2008 to 2010	12	12 to 15
D.P.B.	M	70	61 to 70	N	18	up to 10 yetors	N	L	Home	N	N	N	N	N	N	Y	deny	Y	single	Incomplete high school	2010	2008 to 2010	11	8 to 11
D.R.F.	F	64	61 to 70	N	26	11 to 20	N	transtibial amputation L	Home	N	N	N	N	N	N	Y	deny	N	married	Ilitrate	2011	2011 to 2013	8	8 to 11
D.S	M	70	61 to 70	N	19	11 to 20	N	R	Health service	N	N	N	N	N	N	Y	deny	N	single	Incomplete primary school	2016	2014 to 2016	9	8 to 11
D.S.P	M	62	61 to 70	Y	14	11 to 20	N	bilateral	Health service	1	N	N	N	N	N	Y	deny	Y	married	Ilitrate	2016	2014 to 2016	14	12 to 15
D.T.	M	70	61 to 70	N	17	11 to 20	N	L	Home	N	N	N	N	N	N	Y	deny	Y	single	Incomplete primary school	2010	2008 to 2010	10	8 to 11
D.T.M.	M	73	71 to 80	N	12	11 to 20	N	L	Home	N	N	N	N	N	Y	N	SAH	Y	married	Incomplete primary school	2011	2011 to 2013	12	12 to 15
E.F.	M	67	61 to 70	N	10	up to 10 yetors	N	L	Home	N	N	N	N	N	N	Y	deny	N	married	Ilitrate	2011	2011 to 2013	9	8 to 11
E.F.P	M	76	71 to 80	Y	25	21 to 30	N	R	Health service	N	N	Y	N	N	N	N	skin cancer	Y	divorced	Ilitrate	2016	2014 to 2016	6	4 to 7
E.L.C	M	64	61 to 70	Y	36	31 to 40	Y	R	Health service	N	Y	N	Y	Y	N	N	diabetes, heart disease, obesity	Y	NR	Incomplete primary school	2010	2008 to 2010	12	12 to 15
E.M.D.O	F	76	71 to 80	Y	13	11 to 20	Y	bilateral	Home	N	N	N	N	N	Y	N	SAH	N	widower	Incomplete primary school	2012	2011 to 2013	9	8 to 11
E.M.O.	M	64	61 to 70	N	20	11 to 20	N	R	Home	N	N	N	N	N	N	Y	deny	N	single	Ilitrate	2012	2011 to 2013	10	8 to 11
E.R.D.B	F	75	71 to 80	Y	10	up to 10 yetors	N	bilateral	Home	N	N	N	N	N	N	Y	deny	Y	married	Incomplete primary school	2011	2011 to 2013	12	12 to 15
E.S.D.O	M	65	61 to 70	Y	15	11 to 20	Y	L	home and health service	1	N	N	N	N	Y	N	SAH	N	widower	Incomplete primary school	2016	2014 to 2016	13	12 to 15
E.V.D.S	F	87	>80	Y	36	31 to 40	N	R	Home	1	N	Y	N	N	N	N	skin cancer	Y	widower	Incomplete primary school	2015	2014 to 2016	14	12 to 15
E.V.D.S.	F	74	71 to 80	N	32	31 to 40	N	transtibial amputation R	Health service	N	Y	N	N	N	N	N	diabetes	Y	single	Incomplete primary school	2015	2014 to 2016	12	12 to 15
F.A.D.C.	M	63	61 to 70	N	16	11 to 20	N	L	Health service	N	N	N	N	N	N	Y	deny	Y	single	Incomplete primary school	2014	2014 to 2016	10	8 to 11
F.A.V	M	66	61 to 70	Y	16	11 to 20	Y	bilateral	Home	N	N	N	N	N	N	Y	deny	Y	married	Incomplete primary school	2014	2014 to 2016	13	12 to 15
F.B.	M	72	71 to 80	N	30	21 to 30	Y	R	Health service	N	N	N	N	N	Y	N	SAH	Y	single	Incomplete primary school	2012	2011 to 2013	10	8 to 11
F.B.D.S	M	69	61 to 70	Y	40	31 to 40	N	bilateral	home and health service	N	N	Y	N	N	N	N	skin cancer	Y	married	Ilitrate	2017	2017 to 2018	13	12 to 15
F.C.D.S	M	81	>80	Y	40	31 to 40	N	L	Home	1	N	N	N	N	N	Y	deny	Y	married	Ilitrate	2013	2011 to 2013	16	3 to 4
F.D.C.	M	62	61 to 70	N	25	21 to 30	N	L	Home	N	N	N	N	N	N	Y	deny	Y	single	Incomplete primary school	2009	2008 to 2010	10	8 to 11
F.D.A	F	60	51 to 60	Y	19	11 to 20	N	R	Health service	1	N	N	N	N	N	Y	deny	Y	widower	Ilitrate	2012	2011 to 2013	12	12 to 15
F.D.C.D.S	M	66	61 to 70	Y	12	11 to 20	N	R	Home	N	N	N	N	N	N	Y	deny	Y	single	Ilitrate	2008	2008 to 2010	13	12 to 15
F.D.C.O.	F	71	71 to 80	N	30	21 to 30	N	transtibial amputation L	Home	N	N	N	N	N	N	Y	deny	N	single	Incomplete primary school	2010	2008 to 2010	10	8 to 11
F.D.C.P.	F	67	61 to 70	N	30	21 to 30	N	transtibial amputation L	Home	N	N	N	N	N	Y	N	SAH	Y	single	Incomplete primary school	2009	2008 to 2010	14	12 to 15
F.D.D.M.	M	67	61 to 70	N	25	21 to 30	N	transtibial amputation R	Health service	N	Y	N	N	N	N	N	diabetes	N	married	Incomplete primary school	2010	2008 to 2010	14	12 to 15
F.D.S.	F	56	51 to 60	N	10	up to 10 yetors	N	R	Health service	N	N	N	N	N	N	Y	deny	N	married	Incomplete high school	2012	2011 to 2013	12	12 to 15
F.F.D.A.	M	81	>80	N	30	21 to 30	N	R	Health service	N	N	N	N	N	Y	N	SAH	N	single	Incomplete primary school	2013	2011 to 2013	12	12 to 15
F.F.S.	M	72	71 to 80	N	22	21 to 30	N	transtibial amputation R	Home	N	Y	N	N	N	N	N	diabetes	Y	single	Primary school	2011	2011 to 2013	11	8 to 11
F.L.P.	M	67	61 to 70	N	10	up to 10 yetors	N	L	Home	N	N	N	N	N	Y	N	SAH	Y	single	Ilitrate	2011	2011 to 2013	13	12 to 15
F.M.	M	71	71 to 80	N	20	11 to 20	N	transtibial amputation L	Home	N	N	N	N	N	N	Y	deny	N	married	Incomplete primary school	2011	2011 to 2013	10	8 to 11
F.M.D.O	M	84	>80	Y	18	11 to 20	Y	R	Home	N	N	N	N	N	N	Y	deny	Y	widower	Incomplete primary school	2009	2008 to 2010	9	8 to 11
F.M.G.	M	65	61 to 70	N	32	31 to 40	N	bilateral	Home	N	N	N	N	N	N	Y	deny	N	single	Ilitrate	2011	2011 to 2013	8	8 to 11
F.M.N.	M	70	61 to 70	N	40	31 to 40	Y	R	Health service	1	N	N	N	N	N	Y	deny	Y	married	Incomplete primary school	2012	2011 to 2013	12	12 to 15
F.M.O.	M	70	61 to 70	N	24	21 to 30	Y	R	Home	N	N	N	N	N	N	Y	deny	N	married	Primary school	2011	2011 to 2013	10	8 to 11
F.P.B.	M	69	61 to 70	N	20	11 to 20	N	L	Health service	N	Y	N	N	N	N	N	diabetes	Y	single	Incomplete primary school	2015	2014 to 2016	16	13 to 16
F.R.D.O.	M	71	71 to 80	N	25	21 to 30	N	R	Health service	N	Y	N	N	N	N	N	diabetes	Y	single	Ilitrate	2015	2014 to 2016	12	12 to 15
F.S.	F	63	61 to 70	N	20	11 to 20	N	transtibial amputation L	Health service	N	N	N	N	N	N	Y	deny	Y	single	Incomplete high school	2012	2011 to 2013	7	4 to 7
F.S.B.D.S.	M	59	51 to 60	N	24	21 to 30	N	bilateral	Health service	N	N	N	N	N	N	Y	deny	N	widower	Incomplete primary school	2016	2014 to 2016	12	12 to 15
G.A.C.	M	72	71 to 80	N	20	11 to 20	N	L	Health service	N	N	N	N	N	N	Y	deny	Y	single	Incomplete primary school	2014	2014 to 2016	10	8 to 11
G.B.	M	69	61 to 70	N	42	41 to 50	N	L	Home	N	N	N	N	N	Y	N	SAH	Y	married	Incomplete primary school	2012	2011 to 2013	10	8 to 11
G.B.D.S	M	62	61 to 70	Y	23	21 to 30	N	bilateral	Health service	1	N	N	N	N	N	Y	deny	Y	single	High school	2012	2011 to 2013	13	12 to 15
G.S.U	F	72	71 to 80	N	24	21 to 30	Y	bilateral	Health service	N	N	N	N	N	N	Y	deny	N	single	Incomplete primary school	2012	2011 to 2013	12	12 to 15
H.D.L.	M	61	61 to 70	N	10	up to 10 yetors	N	transtibial amputation L	Health service	N	N	N	N	N	N	Y	deny	N	married	Incomplete primary school	2009	2008 to 2010	8	8 to 11
H.M.S	M	75	71 to 80	Y	22	21 to 30	N	L	Home	1	Y	N	N	N	N	N	diabetes	N	single	Incomplete primary school	2014	2014 to 2016	9	8 to 11
H.M.S.	M	67	61 to 70	N	34	31 to 40	N	L	Home	N	N	N	N	N	N	Y	deny	N	widower	Incomplete primary school	2012	2011 to 2013	13	12 to 15
I.C.D.S	F	66	61 to 70	Y	22	21 to 30	N	L	Health service	N	N	N	N	N	N	Y	deny	N	single	Incomplete primary school	2016	2014 to 2016	12	12 to 15
I.C.S.	F	70	61 to 70	N	10	up to 10 yetors	N	bilateral	Health service	N	Y	N	N	N	N	N	diabetes	Y	married	Ilitrate	2012	2011 to 2013	11	8 to 11
I.D.S.P	F	62	61 to 70	Y	10	up to 10 yetors	N	bilateral	Home	N	N	N	N	N	N	Y	deny	N	NR	Ilitrate	2014	2014 to 2016	12	12 to 15
I.M.T.D.S	F	78	71 to 80	Y	19	11 to 20	N	R	Home	1	N	N	Y	N	Y	N	SAH, heart disease	Y	widower	Incomplete primary school	2014	2014 to 2016	14	12 to 15
I.O.A.	F	62	61 to 70	N	23	21 to 30	N	bilateral	Health service	N	N	N	N	N	N	Y	deny	N	married	Incomplete primary school	2010	2008 to 2010	10	8 to 11
I.O.D.A	F	84	>80	Y	11	11 to 20	N	L	Home	N	N	N	N	N	Y	N	SAH	N	divorced	Incomplete primary school	2011	2011 to 2013	12	12 to 15
I.S.B.	F	69	61 to 70	N	20	11 to 20	N	L	Health service	1	N	N	N	N	N	Y	deny	Y	widower	Incomplete primary school	2010	2008 to 2010	13	12 to 15
I.S.P.	F	68	61 to 70	N	32	31 to 40	N	L	Home	N	N	N	N	N	Y	N	SAH	N	widower	Ilitrate	2012	2011 to 2013	12	12 to 15
J.B.D.N.	M	62	61 to 70	N	53	>50	N	R	Health service	N	N	N	N	N	Y	N	SAH	Y	single	Primary school	2016	2014 to 2016	12	12 to 15
J.B.D.O	F	77	71 to 80	Y	35	31 to 40	N	bilateral	Health service	N	N	Y	N	N	N	N	skin cancer	Y	single	Incomplete primary school	2015	2014 to 2016	9	8 to 11
J.B.N	M	56	38 to 50	Y	14	11 to 20	N	R	Health service	N	N	N	N	N	N	Y	deny	Y	married	Ilitrate	2016	2014 to 2016	8	8 to 11
J.B.T.D.L	M	68	61 to 70	Y	19	11 to 20	Y	bilateral	home and health service	1	N	N	N	Y	N	N	obesity	Y	single	Incomplete primary school	2014	2014 to 2016	13	12 to 15
J.D.C.	F	72	71 to 80	N	5	up to 10 yetors	N	bilateral	Health service	N	Y	N	N	N	N	N	diabetes	Y	single	Ilitrate	2012	2011 to 2013	12	12 to 15
J.D.D.C.	F	74	71 to 80	N	24	21 to 30	N	R	Health service	N	Y	N	N	N	N	N	diabetes	Y	single	Incomplete primary school	2015	2014 to 2016	12	12 to 15
J.D.E.S.	M	63	61 to 70	N	10	up to 10 yetors	N	transtibial amputation L	Home	N	N	N	N	N	N	Y	deny	N	widower	Incomplete primary school	2009	2008 to 2010	6	4 to 7
J.D.S.G.	M	76	71 to 80	N	23	21 to 30	N	L	Health service	N	Y	N	N	N	N	N	diabetes	N	single	Incomplete primary school	2015	2014 to 2016	12	12 to 15
J.F.D.C.	M	60	51 to 60	N	30	21 to 30	N	transtibial amputation R	Health service	N	N	N	N	N	N	Y	deny	Y	married	Primary school	2014	2014 to 2016	6	4 to 7
J.F.S.	M	82	>80	N	38	31 to 40	N	L	Health service	N	Y	N	N	N	N	N	diabetes	N	single	Ilitrate	2013	2011 to 2013	13	12 to 15
J.F.S.D.S.	M	71	71 to 80	N	23	21 to 30	N	L	Health service	N	N	N	N	N	N	Y	deny	Y	widower	Incomplete primary school	2013	2011 to 2013	16	13 to 16
J.G.D.B	F	64	61 to 70	Y	23	21 to 30	N	R	Health service	1	N	N	N	N	N	Y	deny	Y	single	Incomplete primary school	2015	2014 to 2016	9	8 to 11
J.G.N	M	83	>80	Y	21	31 to 40	N	L	Home	1	N	N	N	N	Y	N	SAH	Y	single	Incomplete primary school	2013	2011 to 2013	12	12 to 15
J.G.N.	M	69	61 to 70	N	8	up to 10 yetors	Y	bilateral	Health service	N	N	N	N	N	N	Y	deny	Y	single	Ilitrate	2012	2011 to 2013	10	8 to 11
J.M.D.S.	M	74	71 to 80	N	25	21 to 30	N	transtibial amputation L	Health service	N	N	N	N	N	N	Y	deny	Y	single	Incomplete primary school	2014	2014 to 2016	6	4 to 7
J.M.O.	M	58	51 to 60	N	20	11 to 20	N	R	Health service	N	Y	N	N	N	N	N	diabetes	Y	married	Incomplete primary school	2008	2008 to 2010	10	8 to 11
J.M.O.D.S	M	62	61 to 70	Y	46	41 to 50	N	L	Health service	N	N	N	N	N	N	Y	deny	Y	single	Incomplete primary school	2008	2008 to 2010	13	12 to 15
J.M.S.	M	64	61 to 70	Y	15	11 to 20	N	transtibial amputation L	Health service	N	N	N	N	N	N	Y	deny	N	married	Incomplete primary school	2009	2008 to 2010	8	8 to 11
J.O.	F	73	71 to 80	N	25	21 to 30	Y	transtibial amputation L	Home	N	N	N	N	N	N	Y	deny	N	married	Incomplete primary school	2011	2011 to 2013	9	8 to 11
J.R.B.	M	71	71 to 80	N	10	up to 10 yetors	Y	L	Health service	N	N	N	N	N	N	Y	deny	Y	single	Ilitrate	2012	2011 to 2013	12	12 to 15
J.R.D.C	M	62	61 to 70	Y	26	21 to 30	N	R	Health service	N	N	N	N	N	N	Y	deny	Y	single	Incomplete primary school	2014	2014 to 2016	13	12 to 15
J.R.D.E	F	65	61 to 70	Y	15	11 to 20	Y	bilateral	home and health service	N	Y	N	N	Y	Y	N	SAH, diabetes, obesity	Y	married	Incomplete high school	2012	2011 to 2013	13	12 to 15
J.R.D.S	M	76	71 to 80	Y	20	11 to 20	N	bilateral	home and health service	N	N	N	N	N	Y	N	SAH	Y	widower	Incomplete primary school	2013	2011 to 2013	9	8 to 11
J.R.D.M	M	74	71 to 80	Y	5	up to 10 yetors	N	L	Home	N	N	N	N	N	N	Y	deny	Y	single	Primary school	2009	2008 to 2010	8	8 to 11
J.R.D.S.B.	M	66	61 to 70	N	29	21 to 30	N	L	Health service	N	N	N	N	N	N	Y	deny	N	widower	Incomplete primary school	2015	2014 to 2016	12	12 to 15
J.R.F.	M	72	71 to 80	N	28	21 to 30	N	bilateral	Health service	N	N	N	N	N	N	Y	deny	N	married	Ilitrate	2010	2008 to 2010	12	12 to 15
J.R.L.	F	70	61 to 70	N	20	11 to 20	N	R	Health service	N	N	N	N	N	Y	N	SAH	Y	single	Incomplete primary school	2010	2008 to 2010	8	8 to 11
J.R.O.	M	68	61 to 70	N	25	21 to 30	N	R	Health service	N	N	N	N	N	N	Y	deny	N	single	Ilitrate	2010	2008 to 2010	16	13 to 16
J.R.S.	M	69	61 to 70	N	12	11 to 20	N	bilateral	Health service	N	Y	N	N	N	N	N	diabetes	Y	single	Ilitrate	2012	2011 to 2013	12	12 to 15
J.R.S.B.	M	73	71 to 80	N	28	21 to 30	N	L	Health service	N	N	N	N	N	N	Y	deny	N	single	Incomplete high school	2010	2008 to 2010	10	8 to 11
K.C.S.	M	76	71 to 80	N	40	31 to 40	N	L	Home	N	N	N	N	N	N	Y	deny	N	single	Incomplete primary school	2010	2008 to 2010	8	8 to 11
K.M.A	M	64	61 to 70	Y	22	SR	Y	L	Home	N	N	N	N	N	Y	N	SAH	N	single	High school	2011	2011 to 2013	10	8 to 11
L.B.F.F.	M	74	71 to 80	N	24	21 to 30	N	R	Health service	N	N	N	N	N	Y	N	SAH	N	widower	Ilitrate	2016	2014 to 2016	12	12 to 15
L.B.S.	M	60	51 to 60	N	30	21 to 30	Y	L	Home	N	N	N	N	N	N	Y	deny	N	widower	Primary school	2012	2011 to 2013	9	8 to 11
L.C.M	M	61	61 to 70	Y	20	11 to 20	N	R	Home	N	N	N	N	N	N	Y	deny	Y	single	Incomplete primary school	2011	2011 to 2013	12	12 to 15
L.D.N.A	F	57	51 to 60	Y	14	11 to 20	Y	L	Health service	1	N	N	N	N	N	Y	deny	N	single	Incomplete primary school	2018	2017 to 2018	10	8 to 11
L.D.N.A.	F	62	61 to 70	N	18	11 to 20	N	L	Health service	N	N	N	N	N	Y	N	SAH	Y	widower	Ilitrate	2013	2011 to 2013	14	12 to 15
L.D.S.V	F	69	61 to 70	Y	15	11 to 20	N	R	Home	N	Y	N	N	Y	Y	N	SAH, diabetes, obesity	N	widower	Incomplete primary school	2012	2011 to 2013	14	12 to 15
L.F.M.	F	69	61 to 70	N	28	21 to 30	Y	L	Home	N	N	N	N	N	N	Y	deny	N	single	Incomplete primary school	2012	2011 to 2013	12	12 to 15
L.F.R	F	71	71 to 80	Y	27	21 to 30	N	R	Home	N	Y	N	N	N	Y	N	SAH, diabetes	Y	married	Incomplete primary school	2014	2014 to 2016	10	8 to 11
L.O.R.	F	68	61 to 70	N	14	11 to 20	Y	R	Health service	N	N	N	N	N	Y	N	SAH	N	single	Incomplete primary school	2012	2011 to 2013	12	12 to 15
L.P.C.	F	74	71 to 80	N	50	41 to 50	Y	bilateral amputation	Home	N	N	N	N	N	N	Y	deny	Y	widower	Incomplete primary school	2011	2011 to 2013	8	8 to 11
L.P.D.C.	F	69	61 to 70	N	32	31 to 40	N	transtibial amputation R	Health service	N	N	N	N	N	Y	N	SAH	Y	single	Incomplete primary school	2018	2017 to 2018	13	12 to 15
L.R.S.	M	71	71 to 80	N	14	11 to 20	N	bilateral	Health service	N	N	N	N	N	N	Y	deny	N	single	Ilitrate	2012	2011 to 2013	12	12 to 15
L.S.G.	F	67	61 to 70	N	25	21 to 30	Y	bilateral	Health service	N	N	N	N	N	N	Y	deny	N	single	Incomplete primary school	2012	2011 to 2013	13	12 to 15
L.S.S.	F	71	71 to 80	N	18	11 to 20	N	L	Health service	N	N	N	N	N	N	Y	deny	Y	single	Incomplete primary school	2010	2008 to 2010	12	12 to 15
L.T.L	F	65	61 to 70	N	10	up to 10 yetors	Y	L	Health service	N	Y	N	N	N	N	N	diabetes	N	single	Incomplete primary school	2012	2011 to 2013	13	12 to 15
L.V.L.	M	72	71 to 80	N	20	11 to 20	Y	R	Health service	N	N	N	N	N	N	Y	deny	Y	single	Incomplete primary school	2011	2011 to 2013	13	12 to 15
M.C.L.	F	66	61 to 70	N	39	31 to 40	N	transtibial amputation L	Health service	N	N	N	N	N	N	Y	deny	N	single	Incomplete primary school	2013	2011 to 2013	10	8 to 11
M.C.S.	M	72	71 to 80	N	30	21 to 30	Y	L	Health service	N	N	N	N	N	N	Y	deny	N	single	Incomplete primary school	2010	2008 to 2010	11	8 to 11
M.D.C.A.D.F	F	72	71 to 80	Y	32	31 to 40	N	L	Health service	N	N	N	N	N	Y	N	SAH	Y	widower	Incomplete primary school	2010	2008 to 2010	12	12 to 15
M.D.C.F.	F	64	61 to 70	N	25	21 to 30	N	L	Health service	N	N	N	N	N	Y	N	SAH	Y	married	Primary school	2014	2014 to 2016	14	12 to 15
M.D.D.C.D.S.	F	62	61 to 70	N	34	31 to 40	N	R	Health service	N	N	N	N	N	Y	N	SAH	N	widower	Ilitrate	2016	2014 to 2016	12	12 to 15
M.D.D.E.S	F	75	71 to 80	Y	24	>50	Y	R	Health service	N	Y	N	N	N	N	N	diabetes	N	widower	University education	2012	2011 to 2013	6	4 to 7
M.D.E.S.	F	62	61 to 70	N	32	31 to 40	N	R	Health service	N	N	N	N	N	N	Y	deny	N	married	Ilitrate	2016	2014 to 2016	9	8 to 11
M.D.N.D.C.C	F	78	71 to 80	Y	22	21 to 30	N	L	home and health service	N	N	Y	Y	N	N	N	heart disease	N	married	High school	2014	2014 to 2016	13	12 to 15
M.D.P.G.E.S.H	F	69	61 to 70	Y	20	SR	Y	bilateral	Health service	N	N	N	N	N	N	Y	deny	N	married	Incomplete primary school	2010	2008 to 2010	6	4 to 7
M.D.S.M.	M	73	71 to 80	N	43	up to 10 yetors	N	transtibial amputation L	Health service	N	Y	N	N	N	N	N	diabetes	Y	single	Incomplete primary school	2013	2011 to 2013	8	8 to 11
M.G.D.O	F	75	71 to 80	Y	23	SR	N	L	Health service	N	N	N	N	N	N	Y	deny	Y	widower	Incomplete primary school	2012	2011 to 2013	8	8 to 11
M.H.G	F	62	61 to 70	Y	18	11 to 20	N	L	home and health service	N	N	N	N	N	N	Y	deny	Y	single	Incomplete primary school	2017	2017 to 2018	12	12 to 15
M.J.A.	F	61	61 to 70	N	32	31 to 40	N	transtibial amputation L	Health service	N	N	N	N	N	Y	N	SAH	N	married	Incomplete primary school	2012	2011 to 2013	14	12 to 15
M.J.D.O.A	F	67	61 to 70	Y	20	11 to 20	N	bilateral	Health service	N	N	N	N	N	N	Y	deny	Y	single	Incomplete primary school	2010	2008 to 2010	9	8 to 11
M.J.P.	F	72	71 to 80	N	8	up to 10 yetors	N	transtibial amputation L	Home	N	N	N	N	N	N	Y	deny	N	married	Incomplete primary school	2012	2011 to 2013	8	8 to 11
M.K.L	F	61	61 to 70	N	31	31 to 40	Y	L	Home	N	Y	N	N	N	N	N	diabetes	Y	married	Incomplete primary school	2012	2011 to 2013	12	12 to 15
M.L.C.V.	F	71	71 to 80	N	15	11 to 20	N	L	Home	N	N	N	N	N	N	Y	deny	Y	married	Incomplete primary school	2010	2008 to 2010	12	12 to 15
M.L.D.S	M	66	61 to 70	Y	20	11 to 20	Y	L	home and health service	N	N	N	N	N	Y	N	SAH	Y	married	Incomplete primary school	2017	2017 to 2018	10	8 to 11
M.L.N.	F	68	61 to 70	N	25	21 to 30	N	R	Health service	N	N	N	N	N	N	Y	deny	N	married	Incomplete primary school	2010	2008 to 2010	14	12 to 15
M.L.R.M	F	71	71 to 80	Y	18	SR	N	bilateral	Health service	N	N	N	N	N	N	Y	deny	N	NR	Primary school	2018	2017 to 2018	14	12 to 15
M.L.S.	M	69	61 to 70	N	15	11 to 20	N	R	Home	N	N	N	N	N	N	Y	deny	N	married	Incomplete primary school	2010	2008 to 2010	14	12 to 15
M.L.S.	M	73	71 to 80	N	28	21 to 30	N	transtibial amputation L	Health service	N	N	N	N	N	N	Y	deny	N	single	Ilitrate	2018	2017 to 2018	8	8 to 11
M.L.V	F	64	61 to 70	Y	10	up to 10 yetors	Y	R	Health service	N	N	N	N	N	Y	N	SAH	N	single	Incomplete primary school	2013	2011 to 2013	9	8 to 11
M.N.	F	62	61 to 70	N	32	31 to 40	N	R	Home	N	Y	N	N	N	Y	N	diabetes / SAH	N	single	Primary school	2012	2011 to 2013	10	8 to 11
M.N.A	F	66	61 to 70	Y	32	31 to 40	N	bilateral	home and health service	N	N	N	N	N	Y	N	SAH	N	single	Incomplete primary school	2010	2008 to 2010	6	4 to 7
M.P.	F	72	71 to 80	N	20	11 to 20	Y	bilateral	Health service	N	N	N	N	N	Y	N	SAH	N	single	Incomplete primary school	2012	2011 to 2013	12	12 to 15
M.P.C.	F	65	61 to 70	N	35	31 to 40	N	transtibial amputation R	Home	N	N	N	N	N	Y	N	SAH	N	single	Incomplete primary school	2009	2008 to 2010	6	4 to 7
M.P.C.	F	62	61 to 70	N	34	31 to 40	N	R	Home	N	Y	N	N	N	N	N	diabetes	Y	married	Incomplete primary school	2012	2011 to 2013	9	8 to 11
M.P.D.C	F	65	61 to 70	Y	15	11 to 20	N	bilateral	Home	N	N	N	N	N	N	Y	deny	Y	single	Incomplete primary school	2011	2011 to 2013	10	8 to 11
M.P.G.D.E.S.H.	F	62	61 to 70	N	18	11 to 20	N	L	Health service	N	N	N	N	N	N	Y	deny	N	married	Incomplete primary school	2013	2011 to 2013	12	12 to 15
M.P.P.S.	F	78	71 to 80	N	31	31 to 40	N	transtibial amputation R	Health service	N	N	N	N	N	Y	N	SAH	Y	single	Incomplete primary school	2014	2014 to 2016	10	8 to 11
M.P.S.	F	70	61 to 70	Y	12	11 to 20	N	R	Home	N	N	N	N	N	N	Y	deny	N	married	Incomplete primary school	2009	2008 to 2010	12	12 to 15
M.R.D.N.P	F	75	71 to 80	Y	42	41 to 50	Y	R	Home	N	N	N	N	N	N	Y	deny	Y	married	Incomplete primary school	2010	2008 to 2010	12	12 to 15
M.R.D.T	M	72	71 to 80	Y	10	up to 10 yetors	N	R	Home	1	N	N	N	N	N	Y	deny	N	widower	Incomplete primary school	2018	2017 to 2018	10	8 to 11
M.R.J	F	78	71 to 80	Y	17	11 to 20	N	L	Home	N	N	N	N	N	N	Y	deny	Y	single	Primary school	2018	2017 to 2018	14	12 to 15
M.R.D.S.	F	63	61 to 70	N	10	up to 10 yetors	N	R	Home	N	N	N	N	N	N	Y	deny	N	single	Ilitrate	2010	2008 to 2010	16	13 to 16
M.R.M.	F	57	51 to 60	N	25	21 to 30	N	L	Home	N	N	N	N	N	N	N	Alcoolismo	N	married	Ilitrate	2010	2008 to 2010	10	8 to 11
M.R.N.P.	F	74	71 to 80	N	16	11 to 20	N	R	Health service	N	N	N	N	N	Y	N	SAH	Y	widower	Ilitrate	2013	2011 to 2013	14	12 to 15
M.R.O.	F	63	61 to 70	N	34	31 to 40	N	L	Health service	N	N	N	N	N	N	Y	deny	N	widower	Incomplete primary school	2015	2014 to 2016	16	13 to 16
M.R.S.	F	71	71 to 80	N	15	11 to 20	N	R	Health service	N	N	N	N	N	Y	N	SAH	N	married	Incomplete primary school	2011	2011 to 2013	14	12 to 15
M.S.V	F	78	71 to 80	Y	25	21 to 30	N	L	Health service	N	N	Y	N	N	N	N	skin cancer	Y	widower	Incomplete primary school	2017	2017 to 2018	6	4 to 7
M.T.D.S	F	66	61 to 70	Y	32	31 to 40	Y	L	Health service	N	N	Y	N	Y	N	N	skin cancer obesity	Y	married	Incomplete primary school	2014	2014 to 2016	16	>20
M.T.D.S.	F	65	61 to 70	N	16	11 to 20	N	L	Health service	N	N	N	N	N	Y	N	SAH	Y	married	Incomplete primary school	2014	2014 to 2016	12	12 to 15
N.A.D.C.	M	65	61 to 70	N	32	31 to 40	N	transtibial amputation L	Health service	N	N	N	N	N	Y	N	SAH	N	widower	Ilitrate	2016	2014 to 2016	12	12 to 15
N.A.D.F.	F	65	61 to 70	N	34	31 to 40	N	L	Health service	N	N	N	N	N	Y	N	SAH	Y	single	Ilitrate	2013	2011 to 2013	12	12 to 15
N.D.S.G	F	75	71 to 80	Y	23	21 to 30	N	L	Home	N	N	Y	Y	N	N	N	heart disease	N	single	Primary school	2009	2008 to 2010	8	8 to 11
N.D.S.M.	F	56	51 to 60	N	32	31 to 40	N	L	Health service	N	N	N	N	N	Y	N	SAH	Y	single	Ilitrate	2013	2011 to 2013	12	12 to 15
N.D.S.S.	F	79	71 to 80	N	17	11 to 20	N	L	Health service	N	Y	N	N	N	N	N	diabetes	N	single	Incomplete primary school	2015	2014 to 2016	14	12 to 15
N.S.G.M.	F	64	61 to 70	N	20	11 to 20	N	L	Health service	N	N	N	N	N	N	Y	deny	N	single	Incomplete primary school	2010	2008 to 2010	14	12 to 15
O.A.R.	F	80	71 to 80	N	15	11 to 20	N	R	Health service	N	N	N	N	N	N	Y	deny	Y	married	Ilitrate	2016	2014 to 2016	10	8 to 11
O.D.A.R	F	76	71 to 80	Y	12	SR	N	bilateral	Home	N	N	N	N	N	N	Y	deny	N	widower	Incomplete primary school	2016	2014 to 2016	6	4 to 7
O.D.S.V	M	65	61 to 70	Y	14	11 to 20	N	R	Home	1	N	N	N	N	N	Y	deny	N	single	Ilitrate	2017	2017 to 2018	9	8 to 11
O.G.M.	F	63	61 to 70	N	31	31 to 40	N	bilateral	Health service	N	N	N	N	N	N	Y	deny	N	single	Incomplete primary school	2013	2011 to 2013	8	8 to 11
O.N.D.M	F	64	61 to 70	Y	15	11 to 20	N	bilateral	Health service	N	N	N	N	N	N	Y	deny	N	widower	Primary school	2016	2014 to 2016	13	12 to 15
O.P.D.N	M	77	71 to 80	Y	14	SR	N	R	Health service	N	Y	N	Y	N	Y	N	SAH, diabetes,heart disease	N	married	Ilitrate	2014	2014 to 2016	13	12 to 15
O.R.D.M.	F	68	61 to 70	N	25	21 to 30	N	bilateral	Health service	N	N	N	N	N	N	Y	deny	N	single	Incomplete primary school	2010	2008 to 2010	10	8 to 11
P.C.C.	M	60	51 to 60	N	19	11 to 20	N	bilateral	Home	N	N	N	N	N	N	Y	deny	N	single	Incomplete primary school	2012	2011 to 2013	12	12 to 15
P.C.D.C	M	71	71 to 80	Y	16	11 to 20	Y	bilateral	Health service	N	N	Y	N	N	N	N	skin cancer	Y	single	Ilitrate	2013	2011 to 2013	13	12 to 15
P.C.M.D.O.	M	71	71 to 80	N	43	41 to 50	N	R	Health service	N	N	N	N	N	N	Y	deny	Y	married	Ilitrate	2016	2014 to 2016	16	13 to 16
P.G.F.	M	72	71 to 80	N	16	11 to 20	N	transtibial amputation R	Home	N	N	N	N	N	N	Y	deny	N	widower	Primary school	2011	2011 to 2013	16	13 to 16
P.M.	M	71	71 to 80	N	40	31 to 40	N	transtibial amputation L	Home	N	Y	N	N	N	N	N	diabetes	Y	single	Incomplete primary school	2009	2008 to 2010	5	4 to 7
P.T.R	M	87	>80	N	35	31 to 40	N	transtibial amputation R	Health service	N	N	N	N	N	N	Y	deny	Y	single	Primary school	2015	2014 to 2016	8	8 to 11
R.A.	F	65	61 to 70	N	24	21 to 30	N	transtibial amputation R	Home	N	N	N	N	N	Y	N	SAH	Y	married	Primary school	2014	2014 to 2016	6	4 to 7
R.A.D.C	F	83	>80	Y	9	up to 10 yetors	N	R	Home	N	N	N	N	N	N	Y	deny	N	widower	Incomplete primary school	2014	2014 to 2016	14	12 to 15
R.A.D.M.	F	63	61 to 70	N	25	21 to 30	N	bilateral	Home	N	N	N	N	N	N	Y	deny	Y	widower	Incomplete primary school	2010	2008 to 2010	6	4 to 7
R.B.	M	71	71 to 80	N	25	21 to 30	Y	L	Health service	N	N	N	N	N	N	Y	deny	N	married	Primary school	2012	2011 to 2013	10	8 to 11
R.B.C.	M	76	71 to 80	N	25	21 to 30	N	L	Health service	N	N	N	N	N	N	Y	deny	N	single	Incomplete primary school	2010	2008 to 2010	11	8 to 11
R.B.D.C	M	83	>80	Y	9	up to 10 yetors	Y	bilateral	Health service	N	N	N	Y	N	Y	N	SAH, heart disease	N	married	Primary school	2011	2011 to 2013	9	8 to 11
R.B.D.S	M	74	71 to 80	Y	16	11 to 20	N	R	Health service	1	N	N	N	N	Y	N	SAH	N	married	University education	2018	2017 to 2018	9	8 to 11
R.B.M	M	81	>80	Y	23	SR	Y	R	home and health service	N	N	Y	N	N	N	N	skin cancer	N	married	Primary school	2008	2008 to 2010	10	8 to 11
R.B.M.	M	80	71 to 80	N	32	31 to 40	N	transtibial amputation R	Health service	N	N	N	N	N	N	Y	deny	N	married	Incomplete primary school	2015	2014 to 2016	11	8 to 11
R.B.V	M	61	61 to 70	Y	7	up to 10 yetors	N	R	Home	N	N	N	N	N	N	Y	deny	Y	widower	Ilitrate	2009	2008 to 2010	12	12 to 15
R.C	M	83	>80	N	13	11 to 20	Y	R	Health service	N	Y	N	N	N	Y	N	diabetes/SAH	Y	single	Incomplete primary school	2015	2014 to 2016	12	12 to 15
R.D.S.O	F	79	71 to 80	Y	22	21 to 30	Y	bilateral	Home	1	N	N	N	N	N	Y	deny	Y	widower	Ilitrate	2016	2014 to 2016	9	8 to 11
R.F.S.	M	82	>80	N	32	31 to 40	N	R	Health service	N	N	N	N	N	N	Y	deny	Y	single	Primary school	2015	2014 to 2016	10	8 to 11
R.G.T.	F	59	51 to 60	N	32	31 to 40	N	R	Health service	N	Y	N	N	N	N	N	diabetes	Y	single	Ilitrate	2015	2014 to 2016	15	12 to 15
R.L.B.V	M	62	61 to 70	Y	8	up to 10 yetors	N	R	Health service	N	N	N	N	N	N	Y	deny	Y	single	High school	2014	2014 to 2016	12	12 to 15
R.L.D.S.	M	61	61 to 70	N	25	21 to 30	N	transtibial amputation L	Health service	N	N	N	N	N	Y	N	SAH	N	widower	Ilitrate	2016	2014 to 2016	6	4 to 7
R.L.D.S.B	M	59	51 to 60	Y	7	up to 10 yetors	N	L	home and health service	1	N	Y	N	N	N	N	skin cancer	Y	single	Ilitrate	2013	2011 to 2013	9	8 to 11
R.M.	M	71	71 to 80	N	25	21 to 30	N	R	Home	N	N	N	N	N	N	Y	deny	N	married	Primary school	2012	2011 to 2013	8	8 to 11
R.N.S.D.C.	M	79	71 to 80	N	18	11 to 20	Y	transtibial amputation R	Health service	N	N	N	N	N	Y	N	SAH	Y	single	Incomplete primary school	2015	2014 to 2016	7	4 to 7
R.P.	M	68	61 to 70	N	24	21 to 30	N	transtibial amputation L	Health service	N	Y	N	N	N	N	N	diabetes	N	married	Primary school	2012	2011 to 2013	10	8 to 11
R.P.C.	M	68	61 to 70	N	24	21 to 30	N	bilateral	Health service	N	N	N	N	N	N	Y	deny	N	single	Incomplete high school	2012	2011 to 2013	11	8 to 11
R.P.D.S.	M	71	71 to 80	N	25	21 to 30	N	transtibial amputation R	Health service	N	N	N	N	N	Y	N	SAH	Y	married	Ilitrate	2016	2014 to 2016	8	8 to 11
R.R.D.S.M	F	71	71 to 80	Y	37	31 to 40	N	L	Health service	N	N	N	N	N	N	Y	deny	N	married	Primary school	2017	2017 to 2018	8	8 to 11
R.R.R	M	87	>80	Y	10	up to 10 yetors	Y	R	Home	N	N	Y	Y	N	N	N	skin cancer heart disease	N	widower	Incomplete primary school	2012	2011 to 2013	13	12 to 15
R.R.R.	M	74	71 to 80	N	23	21 to 30	N	bilateral	Health service	N	N	N	N	N	Y	N	SAH	N	married	High school	2012	2011 to 2013	12	12 to 15
R.R.S.M.	F	76	71 to 80	N	20	11 to 20	N	L	Health service	N	N	N	N	N	Y	N	SAH	Y	widower	Ilitrate	2013	2011 to 2013	16	13 to 16
R.S.D.S	F	72	71 to 80	Y	30	21 to 30	N	L	Home	N	N	N	N	N	N	Y	deny	Y	married	Incomplete primary school	2014	2014 to 2016	8	8 to 11
R.S.O.	F	61	61 to 70	N	30	21 to 30	N	L	Health service	N	N	N	N	N	N	Y	deny	N	single	Incomplete primary school	2010	2008 to 2010	13	12 to 15
R.T.L.	M	58	51 to 60	N	20	11 to 20	N	transtibial amputation L	Health service	N	N	N	N	N	Y	N	SAH	N	single	Ilitrate	2013	2011 to 2013	6	4 to 7
S.A.D.F.	M	70	61 to 70	N	27	21 to 30	N	bilateral	Health service	N	N	N	N	N	Y	N	SAH	Y	single	Incomplete primary school	2013	2011 to 2013	12	12 to 15
S.C.D.S.	F	68	61 to 70	N	31	31 to 40	N	L	Health service	N	N	N	N	N	Y	N	SAH	N	single	Primary school	2016	2014 to 2016	10	8 to 11
S.C.S.	F	74	71 to 80	N	30	21 to 30	N	R	Home	N	N	N	N	N	Y	N	SAH	N	married	Incomplete high school	2012	2011 to 2013	12	12 to 15
S.D.S.P	F	62	61 to 70	Y	18	11 to 20	N	bilateral	Home	N	N	N	N	N	N	Y	deny	N	single	Incomplete primary school	2010	2008 to 2010	16	>20
S.M.D.L	M	61	61 to 70	Y	20	11 to 20	N	bilateral	Health service	N	Y	N	N	N	Y	N	SAH, diabetes	N	single	Incomplete primary school	2018	2017 to 2018	9	8 to 11
S.N.D.S.	F	69	61 to 70	N	30	21 to 30	Y	L	Health service	N	N	N	N	N	N	Y	deny	N	married	Ilitrate	2010	2008 to 2010	9	8 to 11
S.N.S.	F	69	61 to 70	N	14	11 to 20	N	R	Home	N	Y	N	N	N	N	N	diabetes	N	married	Primary school	2011	2011 to 2013	13	12 to 15
S.P.B	M	64	61 to 70	Y	21	31 to 40	Y	bilateral	Health service	N	N	Y	Y	N	N	N	heart disease	Y	single	Ilitrate	2016	2014 to 2016	14	12 to 15
S.P.B.	M	72	71 to 80	N	20	11 to 20	Y	L	Home	N	Y	N	N	N	N	N	diabetes	N	married	Primary school	2012	2011 to 2013	10	8 to 11
S.P.D.B.	M	73	71 to 80	N	34	31 to 40	N	transtibial amputation L	Health service	N	N	N	N	N	N	Y	deny	Y	married	Incomplete primary school	2016	2014 to 2016	8	8 to 11
S.S.P.	F	60	51 to 60	N	20	11 to 20	N	bilateral	Health service	N	N	N	N	N	N	Y	deny	N	single	Incomplete primary school	2010	2008 to 2010	12	12 to 15
T.H.D.C	F	72	71 to 80	Y	17	11 to 20	N	bilateral	Health service	N	N	N	N	N	N	Y	deny	Y	married	Ilitrate	2016	2014 to 2016	9	8 to 11
T.M.D.S	F	63	61 to 70	Y	16	11 to 20	Y	bilateral	Health service	N	N	N	N	N	N	Y	deny	Y	single	Incomplete primary school	2010	2008 to 2010	12	12 to 15
U.C.S.	M	66	61 to 70	N	20	11 to 20	N	transtibial amputation L	Health service	N	N	N	N	N	N	Y	deny	Y	single	Primary school	2011	2011 to 2013	8	8 to 11
V.D.C.R	F	60	51 to 60	Y	16	11 to 20	Y	L	home and health service	N	Y	N	N	N	Y	N	SAH, diabetes	Y	widower	High school	2017	2017 to 2018	17	17 to 20
V.D.O.A.	M	48	40 to 50	N	15	11 to 20	Y	transtibial amputation R	Health service	N	N	N	N	N	Y	N	SAH	Y	single	Ilitrate	2013	2011 to 2013	8	8 to 11
V.F.D.C.	M	76	71 to 80	N	36	31 to 40	Y	L	Health service	N	N	N	N	N	N	Y	deny	Y	single	Primary school	2015	2014 to 2016	14	12 to 15
V.G.D.S.	M	72	71 to 80	N	20	11 to 20	N	R	Health service	N	N	N	N	N	Y	N	SAH	N	single	Incomplete primary school	2010	2008 to 2010	8	8 to 11
V.L.P	M	68	61 to 70	Y	15	11 to 20	Y	bilateral	home and health service	N	N	N	N	N	N	Y	deny	Y	married	Incomplete primary school	2011	2011 to 2013	4	4 to 7
V.L.T	M	72	71 to 80	Y	18	11 to 20	N	L	Health service	N	N	N	N	N	Y	N	SAH	N	single	Incomplete primary school	2016	2014 to 2016	9	8 to 11
V.M.A.	M	74	71 to 80	N	32	31 to 40	N	transtibial amputation R	Health service	N	Y	N	N	N	Y	N	diabetes/SAH	Y	single	Incomplete primary school	2018	2017 to 2018	6	4 to 7
V.M.D.A	M	72	71 to 80	Y	19	11 to 20	Y	bilateral	Health service	N	N	N	N	N	N	Y	deny	N	single	Incomplete primary school	2012	2011 to 2013	12	12 to 15
V.O.A.	F	65	61 to 70	Y	28	21 to 30	N	transtibial amputation L	Health service	N	N	N	N	N	Y	N	SAH	Y	married	Incomplete primary school	2014	2014 to 2016	9	8 to 11
V.P.	M	74	71 to 80	N	16	11 to 20	N	R	Home	N	N	N	N	N	N	Y	deny	Y	widower	Incomplete primary school	2014	2014 to 2016	11	8 to 11
V.R.	M	68	61 to 70	N	18	11 to 20	Y	L	Health service	N	Y	N	N	N	N	N	diabetes	N	married	Incomplete primary school	2012	2011 to 2013	11	8 to 11
W.C.V.	M	67	61 to 70	N	18	11 to 20	N	R	Home	N	Y	N	N	N	N	N	diabetes	N	single	Incomplete primary school	2011	2011 to 2013	14	12 to 15
W.D.C.V	F	61	61 to 70	Y	8	up to 10 yetors	N	R	home and health service	1	N	Y	N	Y	N	N	skin cancer obesity	N	married	Incomplete primary school	2011	2011 to 2013	15	12 to 15
W.L.	M	69	61 to 70	N	15	11 to 20	N	transtibial amputation R	Health service	N	N	N	N	N	Y	N	SAH	N	single	Incomplete primary school	2012	2011 to 2013	6	4 to 7
W.P.D.A	M	74	71 to 80	Y	26	21 to 30	N	bilateral	Home	N	N	Y	Y	N	N	N	heart disease	Y	married	Incomplete primary school	2009	2008 to 2010	12	12 to 15
W.P.D.R.	M	73	71 to 80	Y	16	11 to 20	N	R	Health service	N	Y	N	N	N	N	N	diabetes	N	widower	Primary school	2018	2017 to 2018	14	12 to 15
W.P.D.S	M	79	71 to 80	Y	12	11 to 20	N	bilateral	Home	N	Y	N	Y	N	Y	N	SAH, diabetes, heart disease	N	married	Incomplete primary school	2013	2011 to 2013	13	12 to 15
W.P.S.	M	69	61 to 70	N	15	11 to 20	N	R	Health service	N	Y	N	N	N	N	N	diabetes	N	single	Incomplete primary school	2012	2011 to 2013	12	12 to 15
W.T.	M	63	61 to 70	N	10	up to 10 yetors	N	transtibial amputation L	Health service	N	N	N	N	N	N	N	Alcoolismo	N	widower	Incomplete primary school	2009	2008 to 2010	14	12 to 15
W.X.L	M	75	71 to 80	Y	15	11 to 20	N	R	Health service	N	Y	N	N	N	N	N	diabetes	Y	single	University education	2019	2017 to 2018	6	4 to 7
Z.F.B.	F	74	71 to 80	N	30	21 to 30	N	R	Health service	N	N	N	N	N	N	Y	deny	Y	single	Incomplete primary school	2010	2008 to 2010	10	8 to 11
Z.M.S.	F	68	61 to 70	N	12	11 to 20	N	R	Health service	N	N	N	N	N	Y	N	SAH	Y	married	Incomplete primary school	2010	2008 to 2010	13	12 to 15
